# Supplementary material for: ESBR Nanocomposites Filled with Monodisperse Silica Modified with Si747: The Effects of Amount and pH on Performance
Source: Polymers (Basel). 2023 Feb 16;15(4):981. doi: 10.3390/polym15040981 (PMC9966922; doi:10.3390/polym15040981)
Supplement: Supplementary file 1 [file polymers-15-00981-s001.zip]

Archive with 1 entries (1 files):
- polymers-2151993-supplementary.pdf
